# Supplementary material for: Cortical and Subcortical Brain Volumes Partially Mediate the Association between Dietary Composition and Behavioral Disinhibition: A UK Biobank Study
Source: Nutrients. 2021 Oct 9;13(10):3542. doi: 10.3390/nu13103542 (PMC8537365; doi:10.3390/nu13103542)
Supplement: Supplementary file 1 [file nutrients-13-03542-s001.zip]

Archive with 1 entries (1 files):
- nutrients-1354604-SI.pdf
